# Supplementary material for: A Comprehensive Health Screening Program Reveals the Prevalence of and Risk Factors for Age-Related Macular Degeneration: A Cross-Sectional Analysis
Source: Biomedicines. 2024 Nov 25;12(12):2681. doi: 10.3390/biomedicines12122681 (PMC11727633; doi:10.3390/biomedicines12122681)
Supplement: Supplementary file 1 [file biomedicines-12-02681-s001.zip]

Archive with 1 entries (1 files):
- biomedicines-3280443-supplementary.pdf
